# Supplementary material for: Psychotic Arousal and the Psychopathology of Acute Schizophrenia: An Exploratory Study of the Experiential Emotional State in Acute Psychosis
Source: J Clin Med. 2024 Sep 15;13(18):5477. doi: 10.3390/jcm13185477 (PMC11432037; doi:10.3390/jcm13185477)
Supplement: Supplementary file 1 [file jcm-13-05477-s001.zip]

Archive with 1 entries (1 files):
- jcm-3170897-supplementary.pdf
